# Supplementary material for: Geographical distribution of soil transmitted helminths and the effects of community type in South Asia and South East Asia – A systematic review
Source: PLoS Negl Trop Dis. 2018 Jan 18;12(1):e0006153. doi: 10.1371/journal.pntd.0006153 (PMC5773013; doi:10.1371/journal.pntd.0006153)
Supplement: S1 Table — (XLSX) [file pntd.0006153.s001.xlsx]

## Sheet: FINAL DB 
Reference	Country	Study Year Details	Community Category (Tribal / Rural/Urban)	Age Group	HW (n)	%	TT (n)	%	AL (n)	%	Sample Size
Nasr NA, Al-Mekhlafi HM, Ahmed A, Roslan MA, Bulgiba A (2013) Towards an effective control programme of soil-transmitted helminth infections among Orang Asli in rural Malaysia. Part 1: Prevalence and associated key factors. Parasit Vectors 6: 27.	Malaysia	April to September 2011	Tribal	1 to 15	85	0.17562	347	0.716942	181	0.373967	484
Ngui R, Lim YAL, Traub R, Mahmud R, Mistam MS (2012) Epidemiological and Genetic Data Supporting the Transmission of Ancylostoma ceylanicum among Human and Domestic Animals. PLoS Negl Trop Dis 6: e1522.	Malaysia	April 2009 to April 2011	Rural	All	58	0.0914826	344	0.542587	169	0.266562	634
Ahmed A, Al-Mekhlafi HM, Choy SH, Ithoi I, Al-Adhroey AH, et al. (2011) The burden of moderate-to-heavy soil-transmitted helminth infections among rural malaysian aborigines: an urgent need for an integrated control programme.Parasit Vectors 4: 242.	Malaysia	July to August 2010	Tribal	6 to 13	10	0.0393701	215	0.846457	121	0.476378	254
Jiraanankul V, Aphijirawat W, Mungthin M, Khositnithikul R, Rangsin R, et al. (2011) Incidence and Risk Factors of Hookworm Infection in a Rural Community of Central Thailand. Am J Trop Med Hyg 84: 594-598.	Thailand	November 2005 to February 2007	Rural	All	58	0.102113	NA	NA	NA	NA	568
Ngui R, Lim YAL, Chong Kin L, Sek Chuen C, Jaffar S (2012) Association between Anaemia, Iron Deficiency Anaemia, Neglected Parasitic Infections and Socioeconomic Factors in Rural Children of West Malaysia. PLoS Negl Trop Dis 6: e1550.	Malaysia	November 2007 to July 2009	Rural	1 to 12	74	0.134545	393	0.714545	229	0.416364	550
Oqueka T, Supali T, Ismid IS, Purnomo, Rückert P, et al. (2005) Impact of two rounds of mass drug administration using diethylcarbamazine combined with albendazole on the prevalence of Brugia timori and of intestinal helminths on Alor Island, Indonesia. Filaria J 4: 5-5.	Indonesia	May and June in 2002	Rural	2 and older	165	0.253456	61	0.093702	201	0.308756	651
Huat LB, Mitra AK, Jamil NIN, Dam PC, Mohamed HJJ, et al. (2012) Prevalence and Risk Factors of Intestinal Helminth Infection Among Rural Malay Children.J Glob Infect Dis. 4: 10-14.	Malaysia	Not Available - published in 2012	Rural	7 to 9	0	0	24	0.303797	16	0.202532	79
Ezeamama AE, Friedman JF, Acosta LP, Bellinger DC, Langdon GC, et al. (2005) HELMINTH INFECTION AND COGNITIVE IMPAIRMENT AMONG FILIPINO CHILDREN. Am J Trop Med Hyg 72: 540-548.	Philippines	Not Available - published in 2005	Rural	7 to 18	146.102	0.458	294.118	0.922	235.741	0.739	319
Hamid F, Wiria AE, Wammes LJ, Kaisar MMM, Lell B, et al. (2011) A longitudinal study of allergy and intestinal helminth infections in semi urban and rural areas of Flores, Indonesia (ImmunoSPIN Study). BMC Infect Dis 11: 83-83.	Indonesia	Not Available - published in 2011	Rural	5 to 15	95.09	0.185	60.652	0.118	112.052	0.218	514
Ngui R, Ishak S, Chuen CS, Mahmud R, Lim YA (2011) Prevalence and risk factors of intestinal parasitism in rural and remote West Malaysia. PLoS Negl Trop Dis 5: e974.	Malaysia	November 2007 to July 2009	Rural	1 to 83	91.648	0.128	478.288	0.668	275.66	0.385	716
Sayasone S, Mak TK, Vanmany M, Rasphone O, Vounatsou P, et al. (2011) Helminth and intestinal protozoa infections, multiparasitism and risk factors in Champasack province, Lao People's Democratic Republic. PLoS Negl Trop Dis 5: e1037.	Laos	March to May 2006	Rural	6 months and older	514.071	0.768417	167.033	0.249676	212.003	0.316895	669
Nga TT, Winichagoon P, Dijkhuizen MA, Khan NC, Wasantwisut E, et al. (2011) Decreased parasite load and improved cognitive outcomes caused by deworming and consumption of multi-micronutrient fortified biscuits in rural Vietnamese schoolchildren. Am J Trop Med Hyg 85: 333-340.	Vietnam	January to June 2007	Rural	6 to 8	27.008	0.0560332	269.016	0.558124	314.994	0.653515	482
Al-Mekhlafi HM, Surin J, Sallam AA, Abdullah AW, Mahdy MAK (2010) Giardiasis and Poor Vitamin A Status among Aboriginal School Children in Rural Malaysia. Am J Trop Med Hyg 83: 523-527.	Malaysia	Not Available - published in 2010	Tribal	7 to 12	39.128	0.134	278.86	0.955	197.976	0.678	292
Casey GJ, Jolley D, Phuc TQ, Tinh TT, Tho DH, et al. (2010) Long-Term Weekly Iron-Folic Acid and De-Worming Is Associated with Stabilised Haemoglobin and Increasing Iron Stores in Non-Pregnant Women in Vietnam. PloS one 5: e15691.	Vietnam	November 2005	Rural	15 to 45 non-pregnant, females	284.24	0.76	108.46	0.29	74.8	0.2	374
Sato M, Yoonuan T, Sanguankiat S, Nuamtanong S, Pongvongsa T, et al. (2011) Human Trichostrongylus colubriformis Infection in a Rural Village in Laos.Am J Trop Med Hyg 84: 52-54.	Laos	Not Available - published in 2006	Rural	NA	125	0.494071	NA	NA	NA	NA	253
Lovis L, Mak TK, Phongluxa K, Aye Soukhathammavong P, Vonghachack Y, et al. (2012) Efficacy of praziquantel against Schistosoma mekongi and Opisthorchis viverrini: a randomized, single-blinded dose-comparison trial. PLoS Negl Trop Dis 6: e1726.	Laos	February to March 2007	Rural	10 to 15 yrs	87.03	0.967	20.97	0.233	7.02	0.078	90
Yong T-S, Sim S, Lee J, Ohrr H, Kim M-H, et al. (2000) A small-scale survey on the status of intestinal parasite infections in rural villages in Nepal. Korean J Parasitol 38: 275-277.	Nepal	November 1999	Rural	Elementary school children	39	0.13	9	0.03	5.1	0.017	300
Yong TS, Shin EH, Chai JY, Sohn WM, Eom KS, et al. (2012) High prevalence of Opisthorchis viverrini infection in a riparian population in Takeo Province, Cambodia. Korean J Parasitol 50: 173-176.	Cambodia	May 2006 to May 2010	Rural	1 to 94	238	0.132296	24	0.0133407	11	0.00611451	1799
Trung Dung D, Van De N, Waikagul J, Dalsgaard A, Chai JY, et al. (2007) Fishborne zoonotic intestinal trematodes, Vietnam. Emerg Infect Dis 13: 1828-1833.	Vietnam	May 2006, November 2008, May 2010	Rural	All ages	19	0.0308943	358	0.582114	243	0.395122	615
Thein H, Than S, Myat Lay K (1990) Control of ascariasis through age-targeted chemotherapy: impact of 6-monthly chemotherapeutic regimens. Bull World Health Organ 68: 747-753.	Myanmar	December 1986 to 1988	Rural	All	NA	NA	NA	NA	1948	0.780136	2497
Sohn WM, Kim HJ, Yong TS, Eom KS, Jeong HG, et al. (2011) Echinostoma ilocanum infection in Oddar Meanchey Province, Cambodia. Korean J Parasitol 49: 187-190.	Cambodia	June 2007 and November 2009	Rural	NA	278	0.216006	NA	NA	NA	NA	1287
Kaliappan SP, George S, Francis MR, Kattula D, Sarkar R, et al. (2013) Prevalence and clustering of soil-transmitted helminth infections in a tribal area in southern India. Trop Med Int Health 18: 1452-1462.	India	November 2011 to April 2012	Tribal	All Ages	470	0.38	0	0	19	0.0154	1237
Anuar TS, Salleh FM, Moktar N (2014) Soil-transmitted helminth infections and associated risk factors in three Orang Asli tribes in Peninsular Malaysia. Sci Rep. 4: 4101.	Malaysia	June 2011 to December 2011	Tribal	All Ages	37	0.074	285	0.57	119	0.238	500
Casey GJ, Montresor A, Cavalli-Sforza LT, Thu H, Phu LB, et al. (2013) Elimination of iron deficiency anemia and soil transmitted helminth infection: evidence from a fifty-four month iron-folic acid and de-worming program. PLoS Negl Trop Dis 7: e2146.	Vietnam	2005	Rural	Reproductive Aged Women (16-45)	284	0.76	108	0.29	71	0.19	374
Kattula D, Sarkar R, Ajjampur SSR, Minz S, Levecke B, et al. (2014) Prevalence & risk factors for soil transmitted helminth infection among school children in south India. The Indian J Med Res 139: 76-82.	India	December 2008 to August 2009	Rural	6 to 14	226	0.084	8	0.003	11	0.004	2685
	India	December 2008 to August 2009	Urban	6 to 14	7.147	0.007	22.462	0.022	33.693	0.033	1021
Phongluxa K, Xayaseng V, Vonghachack Y, Akkhavong K, van Eeuwijk P, et al. (2013) Helminth infection in southern Laos: high prevalence and low awareness. Parasit Vectors 6: 328.	Laos	January and February 2010	Rural	2 years and older	497	0.8659	189	0.3293	56	0.0976	574
Lin A, Arnold BF, Afreen S, Goto R, Huda TM, et al. (2013) Household environmental conditions are associated with enteropathy and impaired growth in rural Bangladesh. Am J Trop Med Hyg 89: 130-137.	Bangladesh	March 2010	Rural	4 years and less / 20 years and less	0	0	31	0.1062	37	0.1267	292
Al-Mekhlafi HM, Al-Maktari MT, Jani R, Ahmed A, Anuar TS, et al. (2013) Burden of Giardia duodenalis infection and its adverse effects on growth of schoolchildren in rural Malaysia. PLoS Negl Trop Dis 7: e2516.	Malaysia	March to October 2010	Tribal	7 to 20	38	0.101	268	0.716	150	0.402	374
Djuardi Y, Supali T, Wibowo H, Kruize YC, Versteeg SA, et al. (2013) The development of TH2 responses from infancy to 4 years of age and atopic sensitization in areas endemic for helminth infections. Allergy Asthma Clin Immunol 9: 13.	Indonesia	2002 to 2004	Rural	Pregnant women and children <4	29	0.0845	18	0.0525	41	0.1195	343
Awasthi S, Peto R, Read S, Richards SM, Pande V, et al. (2013) Population deworming every 6 months with albendazole in 1 million pre-school children in North India: DEVTA, a cluster-randomised trial. Lancet 381: 1478-1486.	India	May 1999 to April 2004	Rural	1 to 6	229	0.089	0	0	724	0.281	2576
Al-Mekhlafi HM, Al-Zabedi EM, Al-Maktari MT, Atroosh WM, Al-Delaimy AK, et al. (2013) Effects of vitamin A supplementation on iron status indices and iron deficiency anaemia: a randomized controlled trial. Nutrients 6: 190-206.	Malaysia	Not Available - Published in 2014	Tribal	7 to 12	31	0.124	242	0.968	169	0.676	250
Eom KS, Yong T-S, Sohn W-M, Chai J-Y, Min D-Y, et al. (2014) Prevalence of Helminthic Infections among Inhabitants of Lao PDR.Korean J Parasitol 52: 51-56.	Laos	2007 to 2011	Rural	All Ages	1717	0.278	402	0.065	229	0.037	6178
Chai J-Y, Yong T-S, Eom KS, Min D-Y, Jeon H-K, et al. (2013) Hyperendemicity of Haplorchis taichui Infection among Riparian People in Saravane and Champasak Province, Lao PDR. Korean J Parasitol 51: 305-311.	Laos	December 2009 to June 2010	Rural	12 to 82	310	0.2123	50	0.0342	70	0.0479	1460
	Laos	December 2009 to June 2010	Urban	12 to 82	26	0.242991	5	0.046729	16	0.149533	107
Khieu V, Schar F, Marti H, Bless PJ, Char MC, et al. (2014) Prevalence and risk factors of Strongyloides stercoralis in Takeo Province, Cambodia. Parasit Vectors 7: 221.	Cambodia	January 2011 to April 2011	Rural	1 year and older	898	0.314	17	0.006	23	0.008	2861
Boonjaraspinyo S, Boonmars T, Kaewsamut B, Ekobol N, Laummaunwai P, et al. (2013) A cross-sectional study on intestinal parasitic infections in rural communities, northeast Thailand. Korean J Parasitol 51: 727-734.	Thailand	March 2013 to August 2013	Rural	2 to 80	1	0.004	N/A	N/A	N/A	N/A	253
Longfils P, Heang UK, Soeng H, Sinuon M (2005) Weekly iron and folic acid supplementation as a tool to reduce anemia among primary school children in Cambodia. Nutri Rev 63: S139-S145	Cambodia	July 1999	Rural	5 to 15	68.04	0.42	11.34	0.07	3.24	0.02	162
Urbani C, Odermatt P, Socheat D, Sinoun M, Hoyer S, Hatz C (2003) Control of soil-transmitted helminth infections in schoolchildren in Cambodia: implications for an integrated approach: Controlling disease due to helminth infections. Médecins Sans Frontières, Phnom Penh, Cambodia, 201-209	Cambodia	1997 to 1998	Rural	School kids	146.648	0.797	12.512	0.068	68.448	0.372	184
Sinuon M, Anantaphruti MT, Socheat D (2003) Intestinal helminthic infections in schoolchildren in Cambodia. Southeast Asian J Trop Med Public Health 34: 254-258.	Cambodia	January to December 1998	Rural	School kids	268.877	0.219491	78.686	0.0642335	368.128	0.300513	1225
Erlanger TE, Sayasone S, Krieger GR, Kaul S, Sananikhom P, et al. (2008) Baseline health situation of communities affected by the Nam Theun 2 hydroelectric project in central Lao PDR and indicators for monitoring. Int J Environ Health Res 18: 223-242.	Laos	November 2001 to September 2002	Rural	All	226.204	0.097	90.948	0.039	1578.76	0.677	2332
Sithithaworn P, Sukavat K, Vannachone B, Sophonphong K, Ben-Embarek P, et al. (2006) Epidemiology of food-borne trematodes and other parasite infections in a fishing community on the Nam Ngum reservoir, Lao PDR.Southeast Asian J Trop Med Public Health37: 1083-1090.	Laos	May 1999	Rural	All	29	0.16763	39	0.225434	36	0.208092	173
	Laos	December 1999	Rural	All	35	0.1341	46	0.176245	21	0.0804598	261
55. Hohmann H, Panzer S, Phimpachan C, Southivong C, Schelp FP (2001) Relationship of intestinal parasites to the environment and to behavioral factors in children in the Bolikhamxay Province of Lao PDR. Southeast Asian J Trop Med Public Health 32: 4-13.	Laos	March to July 1998	Rural	Below 15	90.9647	0.1283	124.004	0.1749	476.023	0.6714	709
56. Vannachone B, Kobayashi J, Nambanya S, Manivong K, Inthakone S, et al. (1998) An epidemiological survey on intestinal parasite infection in Khammouane Province, Lao PDR, with special reference to Strongyloides infection. Southeast Asian J Trop Med Public Health29: 717-722.	Laos	December 1996	Rural	All	164	0.366071	112	0.25	193	0.430804	448
57. Chai J-Y, Han E-T, Guk S-M, Shin E-H, Sohn W-M, et al. (2007) High prevalence of liver and intestinal fluke infections among residents of Savannakhet Province in Laos. Korean J Parasitol 45: 213-218.	Laos	July 2002	Rural	3 to 76	262	0.267074	93	0.0948012	1	0.00101937	981
Sagin DD, Mohamed M, Ismail G, Jok JJ, Lim LH, et al. (2002) Intestinal parasitic infection among five interior communities at upper Rejang River, Sarawak, Malaysia. Southeast Asian J Trop Med Public Health 33: 18-22	Malaysia	Not available - published in 2002	Tribal	All	17	0.0478873	130	0.366197	24	0.0676056	355
Norhayati M, Zainudin B, Mohammod CG, Oothuman P, Azizi O, et al. (1997) The prevalence of Trichuris, Ascaris and hookworm infection in Orang Asli children. Southeast Asian J Trop Med Public Health 28: 161-168.	Malaysia	Not available - published in 1997	Tribal	1 to 13	59.04	0.288	187.985	0.917	128.945	0.629	205
Raj SM, Sein KT, Anuar AK, Mustaffa BE (1996) Effect of intestinal helminthiasis on intestinal permeability of early primary schoolchildren. Trans R Soc Trop Med Hyg 90: 666-669.	Malaysia	August 1994 to May 1995	Rural	Primary School	17.01	0.162	55.02	0.524	49.98	0.476	105
Zulkifli A, Khairul AA, Atiya AS, Abdullah B, Yano A (1999) The prevalence and intensity of soil-transmitted helminthiasis among pre-school children in Orang Asli resettlement villages in Kelantan. Medical J Malaysia 54: 453-458	Malaysia	Not available - published in 1999	Tribal	1 to 7	17	0.0656371	92	0.355212	122	0.471042	259
Lee DL, Lee S, Chang MS, Paon AJ, Katip JT (1999) Intestinal helminth infections amongst school children in the Serian District of Sarawak. Medical J Malaysia 54: 96-101	Malaysia	March 1996	Rural	7 to 16	NA	NA	NA	NA	NA	NA	166
Yamamoto R, Nagai N, Kawabata M, Leon WU, Ninomiya R,et al. (2000) Effect of intestinal helminthiasis on nutritional status of schoolchildren. Southeast Asian J Trop Med Public Health 31: 755-761	Philippines	Not available - published in 2000	Rural	8 to 13	NA	NA	55	0.714286	31	0.402597	77
Leenstra T, Acosta LP, Langdon GC, Manalo DL, Su L, et al. (2006) Schistosomiasis japonica, anemia, and iron status in children, adolescents, and young adults in Leyte, Philippines 1. Am J Clin Nutr 83: 371-379	Philippines	October 2002 to April 2003	Rural	7 to 18	33	0.362637	82	0.901099	62	0.681319	91
Tungtrongchitr A, Chiworaporn C, Praewanich R, Radomyos P, Boitano JJ (2007) The potential usefulness of the modified Kato thick smear technique in the detection of intestinal sarcocystosis during field surveys. Southeast Asian J Trop Med Public Health 38: 232-238	Thailand	Not available - published in 2007	Rural	4 to 79	49	0.102296	0	0	2	0.00417537	479
	Thailand	Not available - published in 2007	Rural	4 to 79	30	0.0266904	2	0.00177936	0	0	1124
Tienboon P, Wangpakapattanawong P (2007) Nutritional status, body composition and health conditions of the Karen hill tribe children aged 1-6 years in Northern Thailand. Asia Pac J Clin Nutr 16: 279-285	Thailand	Not available - published in 2007	Tribal	1 to 6	1.08	0.00683544	9.26	0.0586076	75.43	0.477405	158
Anantaphruti MT, Waikagul J, Maipanich W, Nuamtanong S, Pubampen S (2004) Soil-transmitted helminthiases and health behaviors among schoolchildren and community members in a west-central border area of Thailand. Southeast Asian J Trop Med Public Health 35: 260-266	Thailand	April and May 2002	Rural	7 to 80	253	0.248771	33	0.0324484	31	0.0304818	1017
Tomono N, Anantaphruti MT, Jongsuksuntigul P, Thongthien P, Leerapan P, et al. (2003) Risk factors of helminthiases among schoolchildren in southern Thailand. Southeast Asian J Trop Med Public Health 34: 264-268	Thailand	February and November 2001	Rural	Grade 3 through 5	46	0.197425	13	0.055794	0	0	233
Suwansaksri J, Garnngarndee U, Wiwanitkit V, Soogarun S (2003) Study of factors influencing intestinal parasitic infections in a rural community in northeastern Thailand. Southeast Asian J Trop Med Public Health 34 Suppl 2: 94-97	Thailand	April to May 2001	Rural	13 children, 165 adults	22	0.123596	NA	NA	5	0.0280899	178
Sithithaworn P, Srisawangwong T, Tesana S, Daenseekaew W, Sithithaworn J, et al. (2003) Epidemiology of Strongyloides stercoralis in north-east Thailand: application of the agar plate culture technique compared with the enzyme-linked immunosorbent assay. Trans R Soc Trop Med Hyg 97: 398-402	Thailand	October to November 2000	Rural	1 to 82	41	0.123494	2	0.0060241	0	0	332
Piangjai S, Sukontason K, Sukontason KL (2003) Intestinal parasitic infections in hill-tribe schoolchildren in Chiang Mai, northern Thailand. Southeast Asian J Trop Med Public Health 34 Suppl 2: 90-93	Thailand	1997 to 1998	Tribal	School kids	37	0.0918114	19	0.0471464	22	0.0545906	403
Methanitikorn R, Sukontason K, Sukontason KL, Piangjai S (2003) Evaluation of the formalin-tween concentration technique for parasitic detection. Rev Inst Med Trop Sao Paulo 45: 289-291	Thailand	Not available - published in 2003	Tribal	School kids	95	0.319865	53	0.178451	39	0.131313	297
Waikagul J, Krudsood S, Radomyos P, Radomyos B, Chalemrut K,et al. (2002) A cross-sectional study of intestinal parasitic infections among schoolchildren in Nan Province, Northern Thailand. Southeast Asian J Trop Med Public Health 33: 218-223	Thailand	January to February 2001	Rural	School kids	187	0.185149	165	0.163366	219	0.216832	1010
Anantaphruti MT, Maipanich W, Muennoo C, Pubampen S, Sanguankiat S (2002) Hookworm infections of schoolchildren in southern Thailand. Southeast Asian J Trop Med Public Health 33: 468-473	Thailand	Not available - published in 2002	Rural	School kids	481	0.326544	NA	NA	NA	NA	1473
Anantaphruti MT, Jongsuksuntigul P, Imsomboon T, Nagai N, Muennoo C, et al. (2002) School-based helminthiases control: I. A baseline study of soil-transmitted helminthiases in Nakhon Si Thammarat Province, Thailand. Southeast Asian J Trop Med Public Health 33 Suppl 3: 113-119	Thailand	February 2001	Rural	School kids	152	0.210526	39	0.0540166	0	0	722
Waree P, Polseela P, Pannarunothai S, Pipitgool V (2001) The present situation of paragonimiasis in endemic area in Phitsanulok Province. Southeast Asian J Trop Med Public Health 32 Suppl 2: 51-54	Thailand	October 1999 to March 2000	Rural	All ages	48	0.0821918	NA	NA	NA	NA	584
Chongsuvivatwong V, Uga S, Nagnaen W (1999) Soil contamination and infections by soil-transmitted helminths in an endemic village in southern Thailand. Southeast Asian J Trop Med Public Health 30: 64-67	Thailand	April, 1995 (Dry Season)	Rural	2 years +	58.52	0.44	66.5	0.5	5.32	0.04	133
	Thailand	October, 1995 (Wet Season)	Rural	2 years +	78.47	0.59	78.47	0.59	10.64	0.08	133
Triteeraprapab S, Nuchprayoon I (1998) Eosinophilia, anemia and parasitism in a rural region of northwest Thailand. Southeast Asian J Trop Med Public Health 29: 584-590	Thailand	Not available - published in 1998	Rural	All ages	64	0.369942	26.64	0.153988	64.88	0.375029	173
Pasricha SR, Caruana SR, Phuc TQ, Casey GJ, Jolley D, et al.(2008) Anemia, iron deficiency, meat consumption, and hookworm infection in women of reproductive age in northwest Vietnam. Am J Trop Med Hyg 78: 375-381	Vietnam	Not available - published in 2008	Rural	Women 16 to 45	261	0.781437	NA	NA	NA	NA	334
Le HT, Brouwer ID, Verhoef H, Nguyen KC, Kok FJ, (2007) Anemia and intestinal parasite infection in school children in rural Vietnam. Asia Pac J Clin Nutr 16: 716-723	Vietnam	October 2003	Rural	5 to 8	23.64	0.06	299.44	0.76	279.74	0.71	394
Flohr C, Tuyen LN, Lewis S, Minh TT, Campbell J, et al. (2007) Low efficacy of mebendazole against hookworm in Vietnam: two randomized controlled trials. Am J Trop Med Hyg 76: 732-736	Vietnam	June 2005	Rural	7 to 11	168	0.619926	NA	NA	16	0.0590406	271
	Vietnam	August 2005	Rural	16 to 75	191	0.913876	NA	NA	NA	NA	209
Flohr C, Tuyen LN, Lewis S, Quinnell R, Minh TT,et al. (2006) Poor sanitation and helminth infection protect against skin sensitization in Vietnamese children: A cross-sectional study. J Allergy Clin Immunol 118: 1305-1311	Vietnam	Not available - published in 2006	Rural	6 to 18	1035	0.646471	NA	NA	109	0.0680824	1601
Verle P, Kongs A, De NV, Thieu NQ, Depraetere K,et al. (2003) Prevalence of intestinal parasitic infections in northern Vietnam. Trop Med Int Health. 8: 961-964	Vietnam	July 1999	Rural	All ages	1347	0.5341	1245	0.493656	1246	0.494052	2522
Nontasut P, Thong TV, Waikagul J, Anantaphruti MT, Fungladda W, et al.(2003) Social and behavioural factors associated with Clonorchis infection in one commune located in the Red River Delta of Vietnam. Southeast Asian J Trop Med Public Health 34: 269-273	Vietnam	Not available - published in 2003	Rural	15 to 60	115	0.159501	568	0.787795	483	0.669903	721
Needham C, Kim HT, Hoa NV, Cong LD, Michael E,et al. (1998) Epidemiology of soil-transmitted nematode infections in Ha Nam Province, Vietnam. Tropl Med Int Health 3: 904-912	Vietnam	Not available - published in 1998	Rural	1 to 88	320.913	0.591	512.049	0.943	452.862	0.834	543
Ziauddin Hyder S, Persson Lk, Chowdhury A, Ekström EC (2001) Anaemia among non-pregnant women in rural Bangladesh. Public health nutr 4: 79-83	Bangladesh	February to March 1996	Rural	Women 15 to 45	1.79	0.01	NA	NA	69.8	0.389944	179
Persson V, Ahmed F, Gebre-Medhin M, Greiner T (2001) Increase in serum beta-carotene following dark green leafy vegetable supplementation in Mebendazole-treated school children in Bangladesh. Eur J Clin Nutr 55: 1-9	Bangladesh	March to June 1998	Rural	8 to 12	45.3	0.15	NA	NA	126.84	0.42	302
Northrop-Clewes CA, Rousham EK, Mascie-Taylor CN, Lunn PG (2001) Anthelmintic treatment of rural Bangladeshi children: effect on host physiology, growth, and biochemical status. Am J Clin Nutr. 73: 53-60	Bangladesh	Not available - published in 2001	Rural	2 to 6	7	0.0769231	37	0.406593	68	0.747253	91
Nishiura H, Imai H, Nakao H, Tsukino H, Changazi MA, et al. (2002) Ascaris lumbricoides among children in rural communities in the Northern Area, Pakistan: prevalence, intensity, and associated socio-cultural and behavioral risk factors. Acta Trop 83: 223-231	Pakistan	June 2000 - onwards	Rural	5 to 12	NA	NA	NA	NA	447.72	0.91	492
Gunawardena GS, Karunaweera ND, Ismail MM (2005) Effects of climatic, socio-economic and behavioural factors on the transmission of hookworm (Necator americanus) on two low-country plantations in Sri Lanka. Ann Trop Med Parasitol 99: 601-609	Sri Lanka	February 2000 to June 2001	Rural	2 to 74	135.945	0.285	NA	NA	NA	NA	477
Fernando SD, Paranavitane SR, Rajakaruna J, Weerasinghe S, Silva D, et al. (2000) The health and nutritional status of school children in two rural communities in Sri Lanka. Trop Med Int Health 5: 450-452	Sri Lanka	September 1997	Rural	5 to 10	37.15	0.05	5.2	0.00699865	14.86	0.02	743
Atukorala TM, Lanerolle P (1999) Soil-transmitted helminthic infection and its effect on nutritional status of adolescent schoolgirls of low socioeconomic status in Sri Lanka. J Trop Pediatr 45: 18-22	Sri Lanka	Not available - published in 1999	Rural	14 to 18 girls	11.088	0.048	9.933	0.043	5.082	0.022	231
Parajuli RP, Umezaki M, Watanabe C (2009) Behavioral and nutritional factors and geohelminth infection among two ethnic groups in the Terai region, Nepal. Am J Hum Biol 21: 98-104	Nepal	March to April 2006	Tribal	20 to 60	9	0.0947368	6	0.0631579	25	0.263158	95
Albonico M MP, Montresor A, Khakurel B, Reggi V, Pandey S, et al. (2007) Comparative study of the quality and efficacy of originator and generic albendazole for mass treatment of soil-transmitted nematode infections in Nepal. Trans R Soc Trop Med Hyg. 101: 454-460	Nepal	Not available - published in 2007	Rural	Primary School	624.453	0.489	1016.49	0.796	431.626	0.338	1277
Poudyal AK, Jimba M, Silwal RC, Murakami I, Sherchand JB, et al.(2006) Targeting newly enrolled low-age school children for the control of the intestinal helminth infection in rural Nepal. Trop Doct 36: 16-19	Nepal	June 1998	Rural	0 to 6	43	0.0743945	40	0.0692042	251	0.434256	578
Kunwar CB, Chapagain RH, Subba B, Shrestha M, Jha B, et al. (2006) Occurrence of soil-transmitted helminths in women at the Himalayan region of Nepal. Kathmandu Univ Med J (KUMJ) 4: 444-447	Nepal	Not available - published in 2006	Tribal	15 to 45 Women	253	0.529289	13	0.0271967	97	0.202929	478
Sharma BK, Rai SK, Rai DR, Choudhury DR (2004) Prevalence of intestinal parasitic infestation in schoolchildren in the northeastern part of Kathmandu Valley, Nepal. Southeast Asian J Trop Med Public Health 35: 501-505	Nepal	Not available - published in 2004	Rural	4 to 19	149	0.311715	218	0.456067	87	0.182008	478
Malla B, Sherchand JB, Ghimire P, Rajendra Kumar B.C., Gauchan P. (2004) Prevalence of Intestinal Parasitic Infections and Malnutrition among Children in a Rural Community of Sarlahi, Nepal. J Nepal Health Res Counc. 2(1)	Nepal	February to August 2004	Rural	0 to 3	10	0.0444444	19	0.0844444	32	0.142222	225
Rijal B, Oda Y, Basnet R, Parajuli K, Gurung CK, et al. (2001) Gender variations in the prevalence of parasitic infections and the level of awareness in adolescents in rural Nepal. Southeast Asian J Trop Med Public Health 32: 575-580	Nepal	Not available - published in 2001	Rural	12 to 20	27	0.148352	1	0.00549451	5	0.0274725	182
Wani SA, Ahmad F, Zargar SA, Fomda BA, Ahmad Z,et al. (2007) Helminthic infestation in children of Kupwara district: a prospective study. Indian J Med Microbiol 25: 398-400	India	Not available - published in 2007	Rural	4 to 15	NA	NA	96	0.307692	216	0.692308	312
Rao VG, Sugunan AP, Murhekar MV, Sehgal SC (2006) Malnutrition and high childhood mortality among the Onge tribe of the Andaman and Nicobar Islands. Public Health Nutr 9: 19-25	India	May to June 1997	Tribal	All ages	0	0	15	0.375	36	0.9	40
Lipner EM, Gopi PG, Subramani R, Kolappan C, Sadacharam K, et al. (2006) Coincident filarial, intestinal helminth, and mycobacterial infection: helminths fail to influence tuberculin reactivity, but BCG influences hookworm prevalence. Am J Trop Med Hyg 74: 841-847	India	June 1999 to April 2000	Rural	6 to 65	1336.8	0.3	28.0728	0.0063	19.1608	0.0043	4456
Choubisa SL, Choubisa L (2006) Intestinal helminthic infections in tribal population of southern Rajasthan, India. J Parasit Dis 30: 163-167	India	Not available - published in 2006	Tribal	5 to 50	44	0.0505747	83	0.0954023	108	0.124138	870
Bora D, Dhariwal AC, Bhagat H, Lal S (2005) Status of soil transmitted helminthiasis in UT of Lakshadweep. J Commun Dis 37: 121-124	India	February to March 2004	Rural	School kids	0	0	291	0.751938	196	0.50646	387
Ram R, Manasi SC, Bhattacharya KD, Manidipa R (2004) Parasitosis: a study among Nepali children in the District of Darjeeling.J Indian Med Assoc 102: 349-352	India	January to May 2005	Rural	5 to 10	40	0.108108	52	0.140541	96	0.259459	370
Rajendran R, Mani TR, Munirathinam A, Sunish IP, Abdullah SM, et al. (2003) Sustainability of soil-transmitted helminth control following a single-dose co-administration of albendazole and diethylcarbamazine. Trans R Soc Trop Med Hyg 97: 355-359	India	March 2001	Rural	9 to 10	33.9904	0.118433	15.001	0.0522683	154.01	0.536621	287
Gupta RS, Meena VR, Bora D (2003) Soil-transmitted intestinal helminthes infections in urban and rural areas of Alwar District, Rajasthan, India. J Commun Dis 35: 306-309	India	Not available - published in 2003	Rural	9 to 10	21	0.0697674	1.9866	0.0066	13.9965	0.0465	301
Rao VG, Yadav R, Bhondeley MK, Das S, Agrawal MC,et al. (2002) Worm infestation and anaemia: a public health problem among tribal pre-school children of Madhya Pradesh. J Commun Dis 34: 100-105	India	April 2000 to May 2001	Tribal	Pre-school age	256.1	0.26	NA	NA	29.55	0.03	985
Mani TR, Rajendran R, Munirathinam A, Sunish IP, Md Abdullah S, et al. (2002) Efficacy of co-administration of albendazole and diethylcarbamazine against geohelminthiases: a study from South India. Trop Med Int Health 7: 541-548	India	March 2001	Rural	9 to 10	80	0.123839	37.92	0.0586997	347.99	0.538684	646
Lyndem LM, Tandon V, Yadav AK (2002) Hookworm infection among the rural tribal populations of Meghalaya (North-east India). J Parasit Dis 26: 60-68	India	1996 to 1999	Tribal	All ages	664	0.31816	27	0.0129372	903	0.432678	2087
	India	1996 to 1999	Tribal	All ages	862	0.413033	24	0.0114998	1005	0.481552	2087
	India	1996 to 1999	Tribal	All ages	953	0.456636	41	0.0196454	1099	0.526593	2087
Farook MU, Sudharmini S, Remadevi S, Vijayakumar K (2002) Intestinal helminthic infestations among tribal populations of Kottoor and Achankovil areas in Kerala (India). J Commun Dis 34: 171-178	India	May 2001	Tribal	All ages	18	0.0697674	NA	NA	39	0.151163	258
Narain K, Rajguru SK, Mahanta J (2000) Prevalence of Trichuris trichiura in relation to socio-economic & behavioural determinants of exposure to infection in rural Assam. Indian J Med Res 112: 140-146	India	1996 to 1998	Rural	All ages	NA	NA	180	0.310345	NA	NA	580
Chakma T, Rao PV, Tiwary RS (2000) Prevalence of anaemia and worm infestation in tribal areas of Madhya Pradesh. J Indian Med Assoc 98: 567, 570-1	India	Not available - published in 2000	Tribal	6 to 14	66.67	0.163007	NA	NA	75.665	0.185	409
Kang G, Mathew MS, Rajan DP, Daniel JD, Mathan MM, et al. (1998) Prevalence of intestinal parasites in rural Southern Indians. Trop Med Int Health 3: 70-75	India	November to December	Rural	4 months to 65	48	0.615385	1	0.0128205	5	0.0641026	78
Sugunan AP, Murhekar MV, Sehgal SC (1996) Intestinal parasitic infestation among different population groups of Andaman and Nicobar islands. J Commun Dis 28: 253-259	India	Not available - published in 1996	Rural	All	40	0.0508259	92	0.1169	197	0.250318	787
	India	Not available - published in 1996	Tribal	Adults	3	0.0344828	25	0.287356	42	0.482759	87
	India	Not available - published in 1996	Urban	<=6 yrs	2	0.00392157	55	0.107843	208	0.407843	510
Mahanta J, Narain K, Srivastava VK (1996) Intestinal parasitic infestation in a rural population of Upper Assam. J Parasit Dis 20: 57-58	India	Not available - published in 1996	Rural	All ages	49.66	0.065	83.276	0.109	219.268	0.287	764
Saha SS, Behl JP, Sharma JK, Kumar A (1993) Prevalence of intestinal parasitic infection in selected rural population of East Siang district, Arunachal Pradesh, India. J Commun Dis 25: 149-150	India	Not available - published in 1993	Rural	0 to 14	4.9767	0.0159	4.9767	0.0159	12.9895	0.0415	313
Saha SS, Behl JP, Sharma JK, Kumar A (1993) Distribution of intestinal parasitic infection in rural area of District Darjeeling, West Bengal. J Commun Dis 25: 43-44	India	July 1992	Rural	All ages	17.845	0.083	41.71	0.194	74.82	0.348	215
Saha SS, Behl JP, Kumar A (1993) Intestinal parasite infections in selected rural populations of Kurukshetra, Haryana. J Commun Dis 25: 210-211	India	August 1993	Rural	NA	7	0.0174564	NA	NA	5	0.0124688	401
Khurana S, Aggarwal A, Malla N (2005) Comparative analysis of intestinal parasitic infections in slum, rural and urban populations in and around union Territory, Chandigarh. J Commun Dis 37: 239-243	India	Not available - published in 2005	Rural	6 months to 80 yrs	2	0.01	NA	NA	4	0.02	200
Narain K, Medhi GK, Rajguru SK, Mahanta J (2004) Cure and reinfection patterns of geohelminthic infections after treatment in communities inhabiting the tropical rainforest of Assam, India. Southeast Asian J Trop Med Public Health 35: 512-517	India	Not available - published in 2004	Rural	All but under 2 or pregnant	120	0.45283	157	0.592453	146	0.550943	265
Fernandez MC, Verghese S, Bhuvaneswari R, Elizabeth SJ, Mathew T, et al. (2002) A comparative study of the intestinal parasites prevalent among children living in rural and urban settings in and around Chennai. J Commun Dis 34: 35-39	India	September 1999 to March 2000	Rural	3 to 14	47	0.376	57	0.456	66	0.528	125
Rao VG, Sugunan AP, Sehgal SC (1998) Nutritional deficiency disorders and high mortality among children of the Great Andamanese tribe. Natl Med J India.11: 65-68	India	Not available - published in 1998	Tribal	All ages	NA	NA	27.99	0.933	12.99	0.433	30
Sharma RK (1991) Strongyloides stercoralis, Trichuris trichiura and Enterobius vermicularis infection in human population of Bermo coal field area in Bihar. Bioved 1: 173-176	India	Not available - published in 1991	Rural	All	NA	NA	36.86	0.19	NA	NA	194
Nair TNP (1991) Prevalence of intestinal helminthiasis and associated anaemia among pre-school children in a fishermen community in Kerala. Ann Natl Acad Med Sci	India	Not available - published in 1991	Rural	0 to 5	97	0.0973896	370	0.371486	710	0.712851	996
Patil SR, Arnold BF, Salvatore AL, Briceno B, Ganguly S, et al. (2014) The effect of India's total sanitation campaign on defecation behaviors and child health in rural Madhya Pradesh: a cluster randomized controlled trial. PLoS medicine 11: e1001709.	India	February to April 2011	Rural	21 to 60 months	0	0	0	0	50	0.0434783	1150
Lee SC, Ngui R, Tan TK, Muhammad Aidil R, Lim YAL (2014) Neglected Tropical Diseases among Two Indigenous Subtribes in Peninsular Malaysia: Highlighting Differences and Co-Infection of Helminthiasis and Sarcocystosis. PloS one 9: e107980.	Malaysia	December 2010 to April 2012	Tribal	5 months to 70 years	7	0.0409357	79	0.461988	44	0.25731	171
	Malaysia	December 2010 to April 2012	Tribal	1 to 60 years	8	0.0816327	35	0.357143	39	0.397959	98
Al-Delaimy AK, Al-Mekhlafi HM, Nasr NA, Sady H, Atroosh WM, Nashiry M, et al. (2014) Epidemiology of Intestinal Polyparasitism among Orang Asli School Children in Rural Malaysia. PLoS Negl Trop Dis 8(8): e3074.	Malaysia	January to April 2012	Tribal	6 to 12 years	139	0.279116	476	0.955823	238	0.477912	498
Al-Delaimy AK, Al-Mekhlafi HM, Lim YAL, Nasr NA, Sady H, et al. (2014) Developing and evaluating health education learning package (HELP) to control soil-transmitted helminth infections among Orang Asli children in Malaysia. Parasites & Vectors 7: 416.	Malaysia	January to March 2013	Tribal	6 to 12 years	108	0.340694	305	0.962145	163	0.514196	317
Al-Mekhlafi HM, Anuar TS, Al-Zabedi EM, Al-Maktari MT, Mahdy MA, et al. (2014) Does vitamin A supplementation protect schoolchildren from acquiring soil-transmitted helminthiasis? A randomized controlled trial. Parasites & Vectors 7: 367.	Malaysia	Published in 2014	Tribal	7 to 12 years	39	0.133562	279	0.955479	198	0.678082	292
Hawlader MDH, Ma E, Noguchi E, Itoh M, Arifeen SE, et al. (2014) Ascaris lumbricoids Infection as a Risk Factor for Asthma and Atopy in Rural Bangladeshi Children. Tropical Medicine and Health 42: 77-85.	Bangladesh	Published in 2014	Rural	53.5 to 60.8 months	4	0.00449438	156	0.175281	155	0.174157	890
Khieu V, Schar F, Forrer A, Hattendorf J, Marti H, et al. (2014) High prevalence and spatial distribution of Strongyloides stercoralis in rural Cambodia. PLoS Negl Trop Dis 8: e2854.	Cambodia	February to June 2010 (DRY SEASON)	Rural	1 to 85 years	1119	0.467028	7	0.00292154	7	0.00292154	2396
Forrer A, Vounatsou P, Sayasone S, Vonghachack Y, Bouakhasith D, et al. (2015) Risk Profiling of Hookworm Infection and Intensity in Southern Lao People’s Democratic Republic Using Bayesian Models. PLoS Negl Trop Dis 9(3): e0003486. https://doi.org/10.1371/journal.pntd.0003486	Laos	January to May 2007	Rural	6 months and older	1645	0.487986	N/A	N/A	N/A	N/A	3371
de Gier B, Mpabanzi L, Vereecken K, van der Werff SD, D’Haese PC, et al. (2015) Height, Zinc and Soil-Transmitted Helminth Infections in Schoolchildren: A Study in Cuba and Cambodia. Nutrients 7: 3000-3010	Cambodia	November 2012	Rural	"School going"	293	0.118575	6	0.00242817	5	0.00202347	2471
Choy SH, Al-Mekhlafi HM, Mahdy MA, Nasr NN, Sulaiman M, et al.(2014) Prevalence and associated risk factors of Giardia infection among indigenous communities in rural Malaysia. Sci Rep. 4:6909. doi: 10.1038/srep06909	Malaysia	April 2011 to February 2013	Tribal	1 month to 84 years	140	0.105263	612	0.46015	382	0.287218	1330
Hung, NM, Dung DT, Lan Anh NT, Van PT, Thanh BN, et al. (2015). Current status of fish-borne zoonotic trematode infections in Gia Vien district, Ninh Binh province, Vietnam. Parasit Vectors. 8: 21. http://doi.org/10.1186/s13071-015-0643-6	Vietnam	August 2011 to February 2012	Rural	2 years and older	32	0.0172321	836	0.450188	542	0.291869	1857
Inpankaew T, Schär F, Khieu V, Muth S, Dalsgaard A, et al. (2014) Simple Fecal Flotation Is a Superior Alternative to Guadruple Kato Katz Smear Examination for the Detection of Hookworm Eggs in Human Stool. PLoS Neglected Tropical Diseases 8: e3313.	Cambodia	Published in 2014	Rural	2 years and older	125	0.609756	N/A	N/A	N/A	N/A	205
Gunawardena K, Kumarendran B, Ebenezer R, Gunasingha MS, Pathmeswaran A, et al. (2011) Soil-Transmitted Helminth Infections among Plantation Sector Schoolchildren in Sri Lanka: Prevalence after Ten Years of Preventive Chemotherapy. PLoS Negl Trop Dis 5(9): e1341. https://doi.org/10.1371/journal.pntd.0001341	Sri Lanka	July to November 2009	Rural-Plantation	Grade 4 children	89	0.0470899	112	0.0592593	462	0.244444	1890
Soukhathammavong PA, Sayasone S, Phongluxa K, Xayaseng V, Utzinger J, et al. (2012) Low efficacy of single-dose albendazole and mebendazole against hookworm and effect on concomitant helminth infection in Lao PDR. PLoS Negl Trop Dis 6: e1417.	Laos	February to March 2009	Rural	6 to 12	200	0.45977	N/A	N/A	N/A	N/A	435
Haque R, Ahmed T, Wahed MA, Mondal D, Rahman AS, et al. (2010) Low-dose beta-carotene supplementation and deworming improve serum vitamin A and beta-carotene concentrations in preschool children of Bangladesh. Journal of health, population, and nutrition 28: 230-237	Bangladesh	Not Available - Published in 2010	Urban Slum	2 to 5	N/A	N/A	N/A	N/A	669	0.77972	858
Djuardi Y, Wibowo H, Supali T, Ariawan I, Bredius RGM, et al. (2009) Determinants of the Relationship between Cytokine Production in Pregnant Women and Their Infants. PLoS ONE 4(11): e7711. https://doi.org/10.1371/journal.pone.0007711	Indonesia	2002 to 2004	Peri-Urban	Pregnant Mothers	28	0.173913	12	0.0745342	24	0.149068	161
Laymanivong S, Hangvanthong B, Keokhamphavanh B, Phommasansak M, Phinmaland B, et al. (2014) Current status of human hookworm infections, ascariasis, trichuriasis, schistosomiasis mekongi and other trematodiases in Lao People's Democratic Republic. Am J Trop Med Hyg 90: 667-669	Laos	2012	Rural	2 to 15	2123	0.253735	727	0.086889	997	0.119159	8367
	Laos	2012	Urban	2 to 15	32	0.132	2	0.008	2	0.008	243
Wiria AE, Wammes LJ, Hamid F, Dekkers OM, Prasetyani MA, et al. (2013) Relationship between Carotid Intima Media Thickness and Helminth Infections on Flores Island, Indonesia. PLoS ONE 8(1): e54855. https://doi.org/10.1371/journal.pone.0054855	Indonesia	May-Aug, 2009	Urban	>=18 years	348	51.6	139	20.6	149	22.1	675
Mehraj V, Hatcher J, Akhtar S, Rafique G, Beg MA (2008) Prevalence and Factors Associated with Intestinal Parasitic Infection among Children in an Urban Slum of Karachi. PLoS ONE 3(11): e3680. https://doi.org/10.1371/journal.pone.0003680	Pakistan	Feb-Jun, 2006	Urban	1-5 years	0	0	0	0	36	16.5	218
Thomas TA, Mondal D, Noor Z, Liu L, Alam M, et al. (2010) Malnutrition and Helminth Infection Affect Performance of an Interferon γ–Release Assay. Pediatrics 126: e1522-e1529.	Bangladesh	Apr-Jun, 2009	Urban	11-15.3 years			74	29.5	88	35.1	251
Tengse VG, Baghel MS, Vyas SN, Joshi JR (2011) A survey on etiopathological correlation of Krimi (intestinal helminths) and Pandu (anemia). Ayu 32: 165-170.	India	Nov. 2008 - Dec. 2009	Urban	Not clear	1	0.3	1	0.3	45	13.4	337
Khieu V, Schar F, Marti H, Sayasone S, Duong S, et al. (2013) Diagnosis, treatment and risk factors of Strongyloides stercoralis in schoolchildren in Cambodia. PLoS Negl Trop Dis 7: e2035	Cambodia	Mar-Jun, 2009	Rural	6-19 years	226	49.3	79	17.3	9	2	458
Hamid F, Wiria AE, Wammes LJ, Kaisar MM, Lell B, et al. (2011) A longitudinal study of allergy and intestinal helminth infections in semi urban and rural areas of Flores, Indonesia (ImmunoSPIN Study). BMC Infectious Diseases 11: 83.	Indonesia	2006-2008	Semi-Urban	5 to 15	136.998	0.118	293.733	0.253	449.307	0.387	1161
Crompton DWT, Torlesse H, Hodges ME (2003) Hookworm infection and iron status. In: Crompton DWT, Montresor A, Nesheim MC, Savioli L editor(s). Controlling disease due to helminth infections. Geneva: World Health Organization :23-32.	Cambodia	1997 to 1998	Urban	School kids	48.114	0.162	96.228	0.324	198.099	0.667	297
Sinuon M, Anantaphruti MT , Socheat D (2003) Intestinal helminthic infections in schoolchildren in Cambodia. Southeast Asian J Trop Med Public Health 34: 254-258.	Cambodia	January to December 1998	Urban	School kids	107	0.123699	94	0.108671	378	0.436994	865
Raj SM, Sein KT, Anuar AK et al. (1996) Effect of intestinal helminthiasis on intestinal permeability of early primary schoolchildren. Trans R Soc Trop Med Hyg 90: 666-6693.	Malaysia	August 1994 to May 1995	Urban	Primary School	0.864	0.006	47.952	0.333	23.04	0.16	144
Atukorala TMS, Lanerolle P (1999) Soil–transmitted helminthic infection and its effect on nutritional status of adolescent school girls of low socioeconomic status in Sri Lanka. J. Trop. Pediatr 45: 18–22.	Sri Lanka	Not available - published in 1999	Urban	14 to 18 girls	22	0.0574413	177	0.462141	64	0.167102	383
Gupta RS, Meena VR, Bora D (2003) Soil-transmitted intestinal helminthes infections in urban and rural areas of Alwar District, Rajasthan, India. J Commun Dis 35: 306-309	India	Not available - published in 2003	Urban	9 to 10	5.0103	0.0171	2.9886	0.0102	9.9913	0.0341	293
Khurana S, Aggarwal A, Malla N (2005) Comparative analysis of intestinal parasitic infections in slum, rural and urban populations in and around union Territory, Chandigarh. J Commun Dis 37: 239-243	India	Not available - published in 2005	Urban and slum	6 months to 80 yrs	3	0.0075	0	0	13	0.0325	400
Fernandez MC, Verghese S, Bhuvaneswari R, Elizabeth SJ, Mathew T, Anitha A, Chitra AK (2002) A comparative study of the intestinal parasites prevalent among children living in rural and urban settings in and around Chennai. J Commun Dis 34: 35-39	India	September 1999 to March 2000	Urban	3 to 14	0	0	4	0.0201005	1	0.00502513	199
Sharma RK (1991) Strongyloides stercoralis, Trichuris trichiura and Enterobius vermicularis infection in human population of Bermo coal field area in Bihar. Bioved 1: 173-176	India	Not available - published in 1991	Urban	All	0	0	47.32	0.07	?0	?0	676
Dhanabal J, Selvadoss PP, Muthuswamy K (2014) Comparative study of the prevalence of intestinal parasites in low socioeconomic areas from South chennai, India. Journal of parasitology research 2014: 630968.	India	January - June 2013	Urban	0-50 years			2.816	0.011	15.872	0.062	256
Phathammavong O, Moazzam A, Xaysomphoo D, Phengsavanh A, Kuroiwa C (2007) Parasitic infestation and nutritional status among schoolchildren in Vientiane, Lao PDR. JJ Paediatr Child Health. 43: 689-694	Laos	Dec 2005-Feb 2006	Urban	6-14 years	0.897	0.003	11.96	0.04	43.953	0.147	299
Chai JY, Hongvanthong B (1998) A small-scale survey of intestinal helminthic infections among the residents near Pakse, Laos. Korean Journal of Parasitology 36: 55-58	Laos	Sep -Oct 1995	Urban	5-70 Years	26.03	0.19	26.03	0.19	36.031	0.263	137
Kim BJ, Ock MS, Chung DI, Yong TS, Lee KJ (2003) The intestinal parasite infection status of inhabitants in the Roxas city, The Philippines. Korean J Parasitol 41: 113-115	Philippines	March--2002	Urban	1-16+ years	24.08	0.08	83.076	0.276	154.112	0.512	301
Kongsbak K, Wahed MA, Friis H, Thilsted SH (2006) Acute-phase protein levels, diarrhoea, Trichuris trichiura and maternal education are predictors of serum retinol: a cross-sectional study of children in a Dhaka slum, Bangladesh. Br J Nutr. 96: 725-734	Bangladesh	January and April 2002	Urban Slum	3-7 years	6.948	0.012	316.134	0.546	335.241	0.579	579
Hall A, Anwar K, Tomkins A, Rahman L (1999) The distribution of Ascaris lumbricoides in human hosts: a study of 1765 people in Bangladesh.Trans R Soc Trop Med Hyg. 93: 503-510	Bangladesh	?1992	Urban Area	All age groups					1765.01	0.612	2884
Mehraj V, Hatcher J, Akhtar S, Rafique G, Beg MA (2008) Prevalence and Factors Associated with Intestinal Parasitic Infection among Children in an Urban Slum of Karachi. PLoS ONE 3: e3680.	Pakistan	February to June 2006	Urban area	1-5 years					35.97	0.165	218
Chaudhry ZH, Afzal M, Malik MA (2004) Epidemiological factors affecting prevalence of intestinal parasites in children of Muzaffarabad District. Pakistan J. Zool 36: 267-271	Pakistan	Published in 2004	Urban area	<15 years	6.888	0.024	2.87	0.01	10.906	0.038	287
Goto R, Panter-Brick C, Northrop-Clewes CA, Manahdhar R, Tuladhar NR (2002) Poor intestinal permeability in mildly stunted Nepali children: associations with weaning practices and Giardia lamblia infection. Br J Nutr 88: 141-149	Nepal	September 1999 to April 2000	Urban area	0-5 years	15.57	0.09	64.01	0.37	102.07	0.59	173
Warunee N, Choomanee L, Sataporn P, Rapeeporn Y, Nuttapong W, et al. (2007) Intestinal parasitic infections among school children in Thailand. Trop Biomed 24: 83-88	Thailand	November and December 2004	Urban area	7-12 years	5.76	0.003	0.96	0.0005	0	0	1920
Trang do T, van der Hoek W, Cam PD, Vinh KT, Hoa NV et al. (2006) Low risk for helminth infection in wastewater-fed rice cultivation in Vietnam. J Water Health 4: 321-331	Vietnam	October- November 2003	Periurban area	>14 yrs	114.24	0.105	216.512	0.199	459.136	0.422	1088
Trang DT, Molbak K, Cam PD, Dalsgaard A (2007) Helminth infections among people using wastewater and human excreta in peri-urban agriculture and aquaculture in Hanoi, Vietnam. Trop Med Int Health 12: 82-90	Vietnam	OCT--2002	Peri-urban	0-6 years and 15-70 years	175.926	0.218	79.086	0.098	174.312	0.216	807
Uga S, Hoa NT, Thuan le K, Noda S, Fujimaki Y (2005) Intestinal parasitic infections in schoolchildren in a suburban area of Hanoi, Vietnam. Southeast Asian J Trop Med Public Health 36: 1407-1411	Vietnam	August 2003 to February 2004	hamlet in sub-urban area	14 to 15 years	6.51	0.03	146.258	0.674	72.695	0.335	217
Wani SA, Ahmad F, Zargar SA, Ahmad Z, Ahmad P et al. (2007) Prevalence of intestinal parasites and associated risk factors among schoolchildren in Srinagar City, Kashmir, India. J Parasitol 93: 1541-1543	India	April -October 2006	Urban	5-14 years	0	0	25.186	0.049	145.976	0.284	514
Kaur H, Sween (2007) Intestinal parasitic infections in children of Rajpura town, Patiala. J parasit Dis 31: 56-60	India	January-April 2006	Urban	0-10 years	8.82	0.1764			22.055	0.4411	50
Sur D, Saha DR, Manna B, Rajendran K, Bhattacharya SK (2005) Periodic deworming with albendazole and its impact on growth status and diarrhoeal incidence among children in an urban slum of India. Trans R Soc Trop Med Hyg 99: 261-267	India	May 2002 and July 2003	Slum area	2-5 years					138.995	0.5285	263
Naish S, McCarthy J, Williams GM (2004) Prevalence, intensity and risk factors for soil-transmitted helminth infection in a South Indian fishing village. Acta Trop 91: 177-187	India	Dec 1997-Dec1998	Slum /Fishing village	5-9 years	111	0.544118	146.88	0.72	185	0.906863	204
Bora D, Dhariwal AC, Bhagat H, Sharma RC, Lal S (2003) Status of Soil Transmitted Helminth infections in an urban locality of Assam; as observed from survey by WHO sampling methodology for school children and community survey by random sampling. J Commun Dis 35: 273-278	India	Published in 2003	Urban	9-10 years	6	0.027027	28	0.126126	62	0.279279	222
	India	Published in 2003	Urban	All age groups	19.902	0.031	100.152	0.156	166.92	0.26	642
Paul I, Gnanamani G (1999) Quantitative assessment of Ascaris lumbricoides infection in school children from a slum in Visakhapatnam, south India. Southeast Asian J Trop Med Public Health 30: 572-575	India	August 1993-August 1994	Slum	7-13 years					158.41	0.73	217
Awasthi S, Pande VK (1997) Prevalence of malnutrition and intestinal parasites in preschool slum children in Lucknow. Indian Pediatr 34: 599-605	India	Published in 1997	Urban	1.5-3.5 years					124	0.119231	1040
Chaskar D, Kaskhedikar P, Chaskar R, Kaskhedikar TA (1996) Epidemiological survey of gastrointestinal nematode infection in certain endemic regions of Indore city. Journal of environmental biology 17: 345-347	India	January 1990-December 1991	Urban	All age groups	427.876	0.0356	1111.76	0.0925	3088.88	0.257	12019
Mani GG, Rao ST, Madhavi R (1993) Estimation of hookworm intensity by anthelmintic expulsion in primary schoolchildren in south India. Trans R Soc Trop Med Hyg 87: 634-635	India	March1990-Feb 1991	Slum	6-12 years	67.95	0.45	106.908	0.708	137.863	0.913	151
Mathur AS (1992) Prevalence of human intestinal parasites in Jodhpur, Rajasthan. Indian journal of parasitology 16: 187	India	1990-1991	Urban	not specified			2.919	0.003	0	0	973
Arya A, Devi PR (1998) Prevalence of worm infestation and its relationship with anthropometric measurements of slum pre-school children. Journal of Maharashtra Agricultural Universities 23: 50-52	India	Published in 1998	Slum	1-5+ years					68	0.272	250
Chhotray GP, Ranjit MR (1990) Effect of drug treatment on the prevalence of intestinal parasites amongst school children in a sub-urban community. Indian J Med Res 91: 266-269	India	Published in 1990	Sub urban	5-20 years					29	0.0976431	297
Indira R, Viveka Vardhani V (2013) Prevalence of ancylostomiasis in people living in slum area, Philhousepet of Eluru, West Godavari District (Andhra Pradesh). J Parasit Dis 37: 29-34	India	Summer Season - March to June 2004	Rural Slum	All Ages	52	0.19697	N/A	N/A	N/A	N/A	264
	India	Rainy Season - July to October 2004	Rural Slum	All Ages	61	0.231061	N/A	N/A	N/A	N/A	264
	India	Winter Season - November 2004 to February 2005	Rural Slum	All Ages	46	0.174242	N/A	N/A	N/A	N/A	264
Lee K, Bae Y, Kim D, Deung Y, Ryang Y et al. (2002) Status of intestinal parasites infection among primary school children in Kampongcham, Cambodia. Korean J Parasitol. 40: 153-155	Cambodia	February 2002	Urban	Primary School Children	16	0.063745	1	0.00398406	66	0.262948	251
Montresor A, Zin TT, Padmasiri E, Allen H, Savioli L (2004) Soil-transmitted helminthiasis in Myanmar and approximate costs for countrywide control. Trop Med Int Health 9: 1012-1015	Myanmar	June 2002 - June 2003	Urban	7 to 15	12	0.048	8	0.032	58.25	0.233	250
	Myanmar	June 2002 - June 2003	Urban	7 to 15	26	0.104	138	0.552	125	0.5	250
	Myanmar	June 2002 - June 2003	Urban	7 to 15	0	0	220	0.88	157.5	0.63	250
	Myanmar	June 2002 - June 2003	Urban	7 to 15	31	0.124	209	0.836	144	0.576	250
Gabrielli AF, Ramsan M, Naumann C, Tsogzolmaa D, Bojang B et al. (2005) Soil-transmitted helminths and haemoglobin status among Afghan children in World Food Programme assisted schools. J Helminthol 79: 381–384	Afghanistan	February - March 2003	Urban	8 to 15	0	0	31.07	0.13	136.947	0.573	239
Gilgen DD, Mascie-Taylor CG, Rosetta LL (2001) Intestinal helminth infections, anaemia and labour productivity of female tea pluckers in Bangladesh. Trop Med Int Health 6: 449-457	Bangladesh	November 1995 to March 1997	Rural Plantation	14 to 66	411.432	0.744	314.104	0.568	263.228	0.476	553
Ensink JH, van der Hoek W, Mukhtar M, Tahir Z, Amerasinghe FP (2005) High risk of hookworm infection among wastewater farmers in Pakistan. Trans R Soc Trop Med Hyg 99: 809-818	Pakistan	August 2002 to July 2003	Peri-Urban	17 and older	32.826	0.0549849	2.032	0.00340369	14.138	0.0236817	597
	Pakistan	August 2002 to July 2003	Peri-Urban	2 to 12	45	0.0406504	8	0.00722674	14	0.0126468	1107
Selvaratnam RR, de Silva LDR, Pathmeswaran A, de Silva NR (2003) Nutritional status and productivity of Sri Lankan tea pluckers. Ceylon Med J 48: 114-118	Sri Lanka	November 2001 to February 2002	Rural Plantation	Women, 19 to 58	25	0.100806	27	0.108871	79	0.318548	248

## Sheet: country wise
S.no	Name of the country	Number of articles
1	Afghanistan	1
2	Bangladesh	10
3	Combodia	13
4	India	49
5	Indonesia	6
6	Laos People's Democratic Republic	16
7	Malaysia	21
8	Myanmar	2
9	Nepal	9
10	Pakistan	5
11	Phillipines	4
12	Srilanka	6
13	Thailand	17
14	Vietnam	15
	Total articles	174
